# Supplementary material for: Modeling the iron storage protein ferritin reveals how residual ferrihydrite iron determines initial ferritin iron sequestration kinetics
Source: PLoS One. 2023 Feb 6;18(2):e0281401. doi: 10.1371/journal.pone.0281401 (PMC9901743; doi:10.1371/journal.pone.0281401)
Supplement: S2 File — Zip file containing all model files and considerations for adding the FT sub model to a cell model. (ZIP) [file pone.0281401.s002.zip]

Archive with 8 entries (8 files):
- FerritinIronStorage.omex
- FerritinIronStorage.cps
- FerritinIronStorage_sbml_l3v1.xml
- FerritinIronStorage_sbml_l2v4.xml
- LiverIronMetabolism_UpdatedFerritin_sbml_l3v1.xml
- LiverIronMetabolism_UpdatedFerritin_sbml_l2v4.xml
- LiverIronMetabolism_UpdatedFerritin.cps
- Considerations for adding FT submodel to cell.docx
