# Supplementary material for: Modeling the iron storage protein ferritin reveals how residual ferrihydrite iron determines initial ferritin iron sequestration kinetics
Source: PLoS One. 2023 Feb 6;18(2):e0281401. doi: 10.1371/journal.pone.0281401 (PMC9901743; doi:10.1371/journal.pone.0281401)
Supplement: S3 File — Zip file containing files for all experimental data used in calibration and validation of the model. (ZIP) [file pone.0281401.s003.zip]

Archive with 6 entries (5 files):
- experimental_data/
- experimental_data/bou_fig_1_HuHF_paramest.csv
- experimental_data/harrison_rates_calibration_complete_4300.csv
- experimental_data/tosha_2008_validation_results.csv
- experimental_data/zhao_2003_fig2_validation_results.csv
- experimental_data/zhao_2003_fig3_validation_results.csv
