# Supplementary material for: Modeling the iron storage protein ferritin reveals how residual ferrihydrite iron determines initial ferritin iron sequestration kinetics
Source: PLoS One. 2023 Feb 6;18(2):e0281401. doi: 10.1371/journal.pone.0281401 (PMC9901743; doi:10.1371/journal.pone.0281401)
Supplement: S3 File — Zip file containing files for all experimental data used in calibration and validation of the model. (ZIP) [file pone.0281401.s003.zip › experimental_data/tosha_2008_validation_results.csv]

exp_fe	A rate
0.002486513	2.358124513
0.001010001	2.036306938
0.000497368	1.694145599
0.000275265	1.227842744
0.000120073	0.449790251
7.75E-05	0.277833463
4.93E-05	0.146801797
3.52E-05	0.064892156
